# Supplementary material for: In situ architecture of the human prohibitin complex
Source: Nat Cell Biol. 2025 Mar 21;27(4):633–40. doi: 10.1038/s41556-025-01620-1 (PMC11991916; doi:10.1038/s41556-025-01620-1)
Supplement: Supplementary file 3 — Supplementary Tables 1–7 [file 41556_2025_1620_MOESM3_ESM.xlsx]

## Sheet: Table S1
Table S1: Primers used for Gibson assembly of overexpression plasmid. All constructs are based on a pFLAG-CMV-5.1 backbone. DK, Dreiklang.
Plasmid name	Primer	Sequence (5’ to 3’)
PHB1-DK	MR1143_PHB1_F	TTCATCGATAGATCTGATGCCACCATGGCTGCCAAAGTGTTTGAGTCC
	MR1144_PHB1_R	CCACTACCCTGGGGCAGCTGGAGGAGCAC
	MR1145_DK_F	TGCCCCAGGGTAGTGGTTCAGGGGTGAGCAAGGGCGAGGAGCTG
	MR1146_DK_R	GTCGACTGGTACCGATTTACTTGTACAGCTCGTCCATG
PHB2-DK	MR1147_PHB2_F	TTCATCGATAGATCTGATATGGCCCAGAACTTGAAGGACTTG
	MR1148_PHB2_R	CCACTACCTTTCTTACCCTTGATGAGGCTGTC
	MR1145_DK_F	TGCCCCAGGGTAGTGGTTCAGGGGTGAGCAAGGGCGAGGAGCTG
	MR1149_DK_R	GGTAAGAAAGGTAGTGGTTCAGGGGTGAGCAAGGGCGAGGAGCTG
ESR1	MR1216_ESR1_F	TTCATCGATAGATCTGATGCCACCATGACCATGACCCTCCACACC
	MR1217_ESR1_R	GTCGACTGGTACCGATTTAGACCGTGGCAGGGAAAC

## Sheet: Table S2
Table S2: Primers used for gRNA cloning into pX330.
Gene	Primer	Sequence (5’ to 3’)
PHB1	MR716_F	CACCGCTGCACCTCCGCGGGCTGAC
	MR717_R	AAACGTCAGCCCGCGGAGGTGCAGC
PHB2	MR720_F	CACCGCTGGCTGGCTCCTCAAAAAC
	MR721_R	AAACGTTTTTGAGGAGCCAGCCAGC

## Sheet: Table S3
Table S3: Primers used for Gibson assembly of donor plasmids. All donor plasmids are based on a pUC57 backbone. LHA, left homology arm; RHA, right homology arm; DK, Dreiklang; SDM, site-directed mutagenesis.
Donor plasmid	Primer name	Sequence (5’ to 3’)
PHB1-DK	GA265_LHA_F	TCTCGCGAATGCATCTAGATAGGTCACACGTTGCAGAGAGCTGTCTTCC
	GA266_LHA_R	ATCCGCTGCCCTGGGGCAGCTGGAGGAGCACGGAC
	GA267_DK_F	GCTGCCCCAGGGCAGCGGATCCGGCGTGAGCAAGGGCGAGGAGC
	GA268_DK_R	GGGTGGGCCCGGTACCTTACTTGTACAGCTCGTCCATG
	GA269_RHA_F	GTAAGGTACCGGGCCCACCCTGCCTGCACCTCCGC
	GA270_RHA_R	AGGCCTCTGCAGTCGACGATCCAGGAACGTAGGTCGGACACGTCTTTGGC
PHB2-DK	GA271_LHA_F	TCTCGCGAATGCATCTAGATATGTGTTACTCATTGCTGCACCCCT
	GA272_LHA_R	ATCCGCTGCCTTTCTTACCCTTGATGAGGCTGTCAC
	GA273_DK_F	GGGTAAGAAAGGCAGCGGATCCGGCGTGAGCAAGGGCGAGGAGC
	GA274_DK_R	GTGACTATGCGGTACCTTACTTGTACAGCTCGTCCATG
	GA275_RHA_F	GTAAGGTACCGCATAGTCACCAAGGACTCCACCCC
	GA276_RHA_R	AGGCCTCTGCAGTCGACGATGGTGCCTGAGATTCGGGAAGGCCTG
PHB1-DK-PAM-mutagenesis	MR1038_SDM	GCACCTCCGCGGGCTGACTAAACCACAGCCCC
	MR1039_SDM	GGGGCTGTGGTTTAGTCAGCCCGCGGAGGTGC
PHB2-DK-PAM-mutagenesis	MR1040_SDM	CAGAGGAAGTGGATCTGCTTCTTTAGTTTTTGAGGAGCCA
	MR1041_SDM	TGGCTCCTCAAAAACTAAAGAAGCAGATCCACTTCCTCTG

## Sheet: Table S4
Table S4: Primers used for on-target site analysis via PCR and DNA sequencing.
Gene	Primer	Sequence (5’ to 3’)
PHB1	MR1269_in_F	CCTGCAGCCAACAGAGATGTATCCCTCC
	MR1051_out_R	GCAGTTTATACACATTTGTTTCCTTCCCAG
PHB2	MR1052_out_F	TTCCCTGACCTTTTGTTCTAATCATAGCTG
	MR1053_out_R	TCTAGTTGTTTATCTCATCTTAGCCTCCCA

## Sheet: Table S5
Table S5: Primers used for off-target site analysis via DNA sequencing.
Gene	Primer	Sequence (5’ to 3’)
PHB1	MR1364_OT1_F	GAGATGGGGTCTCATCATGTTGCTCAGAC
	MR1365_OT1_R	CACAGAAGCAGTGGAAGCCAAACAGGTG
	MR1366_OT2_F	CACTTCGAACTGATGAGTCCTCAAACTGTAACC
	MR1367_OT2_R	GAAGGAGTTCACAGAAGCGATGGAAGCC
	MR1368_OT3_F	CGGGAAGGAGTTCACAGAAGCGGTGG
	MR1369_OT3_R	GCATGTGTCCTCATCCGCAAATCTTCCATC
PHB2	MR1370_OT1_F	CACAACTTGGTTTAGAATAAAGCCTCCACAGAC
	MR1371_OT1_R	CTTTTGACTTTTTAGGTTGACTTCCAGCCATG
	MR1372_OT2_F	CCGCATACATATTACCCACAATTCCCTTTCC
	MR1373_OT2_R	CATTCTGCCGTTTGTTACTTACCAATGCC
	MR1374_OT3_F	GAGACAGAGTCTTACTTTGTCACCCAGGCTG
	MR1375_OT3_R	GAATGAAGAAGGAAAAGTCTCTCATTCATTGCATC

## Sheet: Table S6
Table S6: Tomography table
Experiment	∑ of tomograms	No. of grids	No. of biological replicates	pixel size (Å)	original magnification
Rat hippocampal neurons	54	2	2	2.75	33000x
Cos7 wt cells	27	2	2	2.75	33000x
U2OS wt cells	92	4	4	1.98	42000x
U2OS PHB2-DK	65	3	3	1.98	42000x
U2OS PHB1-DK	51	3	3	1.98	42000x
U2OS wt cells	73	4	4	2.75	33000x
U2OS PHB1 knock down	41	3	3	2.75	33000x
U2OS PHB2 knock down	41	3	3	2.75	33000x
Tomography collection and processing data
Microscope			Titan Krios G2
Voltage (kV)			300
Detector			Gatan K3
Energy filter			yes (20 eV)
Total electron exposure per tilt series (e-/Å2)			approx. 120
Defocus range			-2.5 to -4
Tilt range (min, max, increment)			-60°, +60°, 3
Tilt scheme			Dose-symmetric
Frame number			3
Tomograms used for STA (no.)			37
Initial subtomograms (no.)			817
Final subtomograms (no.)			817
Map resolution (Å at 0.143 FSC threshold)			16.3 Å
Map resolution range			-

## Sheet: Table S7
Table S7: Statistics PHB knockdowns
Jarque-Bera Tests
Wt					PHB1KD					PHB2KD
observations		n	20		observations		n	20		observations		n	20
sample skewness		s	0.820801		sample skewness		s	1.05765		sample skewness		s	0.538822
sample kurtosis		c	-0.50837		sample kurtosis		c	0.691109		sample kurtosis		c	1.3384
JB test statistic		JB	2.46108		JB test statistic		JB	4.12679		JB test statistic		JB	2.46053
p-value		p	0.292135		p-value		p	0.127022		p-value		p	0.292215
t-Test: Two-Sample Assuming Equal Variances				t-Test: Two-Sample Assuming Equal Variances
	Wt	PHB1KD			Wt	PHB2KD
Mean	742.59	257.286		Mean	742.59	201.852
Variance	113177	15886.6		Variance	113177	8877.39
Observations	20	20		Observations	20	20
Pooled Variance	64532			Pooled Variance	61027.4
Hypothesized Mean Difference	0.05			Hypothesized Mean Difference	0.05
df	38			df	38
t Stat	6.04066			t Stat	6.92129
P(T<=t) one-tail	2.50335e-07			P(T<=t) one-tail	1.57165e-08
t Critical one-tail	1.68595			t Critical one-tail	1.68595
P(T<=t) two-tail	5.0067e-07			P(T<=t) two-tail	3.1433e-08
t Critical two-tail	2.02439			t Critical two-tail	2.02439
