# Supplementary material for: In situ architecture of the human prohibitin complex
Source: Nat Cell Biol. 2025 Mar 21;27(4):633–40. doi: 10.1038/s41556-025-01620-1 (PMC11991916; doi:10.1038/s41556-025-01620-1)
Supplement: Supplementary file 4 — Statistical source data. [file 41556_2025_1620_MOESM4_ESM.xlsx]

## Sheet: ImmunoGold_Quantification
Wildtype cells with anti-PHB2 antibody coupled to gold particles								PHB1-DK knock-in cells with anti-GFP antibody coupled to gold particles							Wildtype cells with anti-PHB2 antibody coupled to gold particles							PHB2-DK knock-in cells with anti-GFP antibody coupled to gold particles
note: CM location if the center of a gold particle is ≤14 nm in distance from the CM and not in the OM/IBM zone (Vogel et al., JCB, 2006)								note: CM location if the center of a gold particle is ≤14 nm in distance from the CM and not in the OM/IBM zone (Vogel et al., JCB, 2006)							note: CM location if the center of a gold particle is ≤14 nm in distance from the CM and not in the OM/IBM zone (Vogel et al., JCB, 2006)							note: CM location if the center of a gold particle is ≤14 nm in distance from the CM and not in the OM/IBM zone (Vogel et al., JCB, 2006)
image	date	gold particle	distance CM (nm)	distance IBM (nm)	location			image	gold particle	distance CM (nm)	distance IBM (nm)	location			image	gold particle	distance CM (nm)	distance IBM (nm)	location			image	gold particle	distance CM (nm)	distance IBM (nm)	location
PHB1-AK_1	2015-08-17	1	4	78	CM			PHB1-GFP_0	1	8	44	CM			PHB2_1	1	10	100	CM			PHB2-GFP_1	1	6	108	CM
PHB1-AK_5	2015-08-17	2	6	84	CM			PHB1-GFP_5	2	5	77	CM			PHB2_4	2	8	42	CM			PHB2-GFP_2	2	5	116	CM
PHB1-AK_6	2015-08-17	3	5	96	CM			PHB1-GFP_6	3	6	92	CM				3	8	140	CM			PHB2-GFP_5	3	7	116	CM
PHB1-AK_7	2015-08-17	4	5	163	CM				4	5	139	CM			PHB2_6	4	8	33	CM			PHB2-GFP_10	4	6	40	CM
PHB1-AK_8	2015-08-17	5	30	4	FALSE			PHB1-GFP_9	5	6	134	CM			PHB2_7	5	40	5	FALSE				5	15	65	FALSE
PHB1-AK_14	2015-08-17	6	7	89	CM			PHB1-GFP_10	6	6	75	CM				6	10	90	CM			PHB2-GFP_11	6	6	135	CM
PHB1-AK_15	2015-08-17	7	5	53	CM			PHB1-GFP_14	7	31	41	FALSE				7	35	14	FALSE			PHB2-GFP_13	7	8	163	CM
PHB1-AK_16	2015-08-17	8	5	60	CM			PHB1-GFP_15	8	5	80	CM				8	42	7	FALSE			PHB2-GFP_16	8	17	60	FALSE
PHB1-AK_18	2015-08-17	9	8	63	CM			PHB1-GFP_16	9	7	135	CM			PHB2_9	9	9	81	CM			PHB2-GFP_17	9	15	56	FALSE
PHB1-AK_18	2015-08-17	10	8	73	CM				10	11	56	CM			PHB2_9	10	9	67	CM			PHB2-GFP_18	10	5	64	CM
PHB1-AK_19	2015-08-17	11	3	76	CM			PHB1-GFP_18	11	8	113	CM			PHB2_9	11	56	4	FALSE				11	6	182	CM
PHB1-AK_24	2015-08-17	12	6	98	CM			PHB1-GFP_22	12	9	55	CM			PHB2_10	12	7	139	CM			PHB2-GFP_20	12	5	69	CM
PHB1-AK_25	2015-08-17	13	6	37	CM			PHB1-GFP_23	13	8	21	CM				13	4	156	CM			PHB2-GFP_23	13	7	154	CM
PHB1-AK_26	2015-08-17	14	9	60	CM				14	9	216	CM				14	5	25	CM			PHB2-GFP_24	14	8	184	CM
PHB1-AK_27	2015-08-17	15	5	30	CM			PHB1-GFP_24	15	14	118	CM			PHB2_11	15	9	188	CM			PHB2-GFP_26	15	6	139	CM
PHB1-AK_28	2015-08-17	16	5	40	CM				16	6	115	CM			PHB2_13	16	11	16	CM			PHB2-GFP_27	16	11	86	CM
PHB1-AK_33	2015-08-17	17	6	143	CM			PHB1-GFP_25	17	11	58	CM			PHB2_14	17	8	91	CM			PHB2-GFP_29	17	6	87	CM
PHB1-AK_38	2015-08-17	18	9	115	CM			PHB1-GFP_26	18	5	83	CM				18	9	93	CM			PHB2-GFP_31	18	5	233	CM
PHB1-AK_38	2015-08-17	19	27	6	FALSE			PHB1-GFP_28	19	8	90	CM			PHB2_15	19	11	62	CM			PHB2-GFP_34	19	10	56	CM
PHB1-AK_39	2015-08-17	20	10	66	CM			PHB1-GFP_29	20	12	87	CM				20	5	98	CM			PHB2-GFP_35	20	11	220	CM
PHB1-AK_40	2015-08-17	21	4	75	CM			PHB1-GFP_30	21	5	106	CM				21	9	122	CM				21	6	146	CM
PHB1-AK_40	2015-08-17	22	4	77	CM			PHB1-GFP_31	22	5	48	CM				22	9	105	CM			PHB2-GFP_38	22	6	46	CM
PHB1_2	2015-06-30	23	10	110	CM			PHB1-GFP_33	23	7	77	CM			PHB2_19	23	8	139	CM				23	8	239	CM
PHB1_4	2015-06-30	24	7	50	CM			PHB1-GFP_34	24	5	62	CM				24	12	10	CM			PHB2-GFP_39	24	5	145	CM
PHB1_9	2015-06-30	25	11	143	CM				25	114	6	FALSE			PHB2_21	25	9	9	CM			PHB2-GFP_40	25	6	133	CM
PHB1_11	2015-06-30	26	8	126	CM			PHB1-GFP_37	26	6	158	CM			PHB2_23	26	123	4	FALSE			PHB2-GFP_41	26	7	176	CM
PHB1_11	2015-06-30	27	92	5	FALSE			PHB1-GFP_38	27	5	20	CM				27	8	10	CM			PHB2-GFP_42	27	6	49	CM
PHB1_13	2015-06-30	28	10	40	CM				28	69	10	FALSE			PHB2_28	28	5	100	CM			PHB2-GFP_43	28	5	68	CM
PHB1_15	2015-06-30	29	8	64	CM			PHB1-GFP_40	29	3	127	CM				29	7	61	CM			PHB2-GFP_44	29	6	200	CM
PHB1_18	2015-06-30	30	5	63	CM				30	6	13	CM				30	13	5	CM				30	3	175	CM
PHB1_21	2015-06-30	31	10	63	CM			PHB1-GFP_41	31	4	32	CM				31	19	6	FALSE			PHB2-GFP_45	31	7	328	CM
PHB1_22	2015-06-30	32	5	58	CM				32	8	68	CM			PHB2_29	32	9	143	CM				32	8	91	CM
PHB1_22	2015-06-30	33	2	78	CM			PHB1-GFP_45	33	15	62	FALSE			PHB2_30	33	39	10	FALSE			PHB2-GFP_47	33	9	195	CM
PHB1_24	2015-06-30	34	7	98	CM			PHB1-GFP_48	34	7	77	CM				34	7	40	CM				34	5	181	CM
PHB1_26	2015-06-30	35	4	14	CM				35	9	9	CM			PHB2_31	35	11	72	CM				35	6	118	CM
PHB1_26	2015-06-30	36	6	44	CM			PHB1-GFP_49	36	24	49	FALSE				36	7	125	CM				36	6	254	CM
PHB1_26	2015-06-30	37	4	33	CM			PHB1-GFP_51	37	9	192	CM			PHB2_32	37	10	54	CM			PHB2-GFP_48	37	6	218	CM
PHB1_27	2015-06-30	38	6	58	CM			PHB1-GFP_53	38	4	159	CM				38	13	60	CM			PHB2-GFP_49	38	7	126	CM
PHB1_31	2015-06-30	39	3	13	CM				39	7	155	CM				39	6	174	CM				39	6	83	CM
PHB1_33	2015-06-30	40	6	106	CM			PHB1-GFP_57	40	9	124	CM			PHB2_35	40	10	96	CM				40	24	147	FALSE
PHB1_35	2015-06-30	41	6	112	CM			PHB1-GFP_58	41	3	126	CM			PHB2_36	41	6	38	CM			PHB2-GFP_50	41	6	86	CM
PHB1_36	2015-06-30	42	52	4	FALSE			PHB1-GFP_60	42	5	52	CM				42	5	52	CM			PHB2-GFP_51	42	8	205	CM
PHB1_39	2015-06-30	43	3	138	CM			PHB1-GFP_61	43	12	81	CM			PHB2_37	43	4	52	CM				43	7	250	CM
PHB1_39	2015-06-30	44	3	63	CM			PHB1-GFP_62	44	5	67	CM				44	6	75	CM			PHB2-GFP_52	44	4	138	CM
PHB1_39	2015-06-30	45	8	180	CM			PHB1-GFP_63	45	5	97	CM				45	10	11	CM				45	8	116	CM
PHB1_41	2015-06-30	46	7	112	CM			PHB1-GFP_65	46	5	124	CM			PHB2_38	46	11	83	CM			PHB2-GFP_55	46	10	156	CM
PHB1_41	2015-06-30	47	10	53	CM				47	5	143	CM				47	9	23	CM			PHB2-GFP_56	47	6	284	CM
PHB1_44	2015-06-30	48	8	56	CM			PHB1-GFP_67	48	18	5	FALSE				48	24	9	FALSE			PHB2-GFP_57	48	7	15	CM
PHB1_46	2015-06-30	49	7	86	CM				49	6	43	CM			PHB2_41	49	7	187	CM			PHB2-GFP_60	49	41	9	FALSE
PHB1_46	2015-06-30	50	5	174	CM			PHB1-GFP_69	50	6	49	CM				50	8	45	CM				50	5	227	CM
PHB1_51	2015-06-30	51	4	100	CM			PHB1-GFP_71	51	44	2	FALSE				51	5	155	CM			PHB2-GFP_63	51	7	266	CM
PHB1_54	2015-06-30	52	7	107	CM			PHB1-GFP_72	52	40	20	FALSE			PHB2_42	52	26	7	FALSE			PHB2-GFP_64	52	9	185	CM
PHB1_54	2015-06-30	53	7	98	CM			PHB1-GFP_73	53	10	70	CM			PHB2_43	53	9	139	CM			PHB2-GFP_65	53	9	103	CM
PHB1_55	2015-06-30	54	6	96	CM										PHB2_48	54	7	45	CM			PHB2-GFP_67	54	6	63	CM
PHB1_55	2015-06-30	55	6	161	CM										PHB2_49	55	4	22	CM			PHB2-GFP_68	55	5	111	CM
PHB1_57	2015-06-30	56	8	82	CM											56	6	57	CM			PHB2-GFP_69	56	9	112	CM
PHB1_58	2015-06-30	57	6	110	CM				Total	CM	not_CM					57	12	64	CM				57	5	35	CM
PHB1_58	2015-06-30	58	8	112	CM			Absolute	53	45	8					58	9	71	CM			PHB2-GFP_70	58	6	35	CM
PHB1_62	2015-06-30	59	4	11	CM			Fractions	1	0.849057	0.150943				PHB2_50	59	5	76	CM			PHB2-GFP_71	59	21	155	FALSE
PHB1_63	2015-06-30	60	5	172	CM			(%)	100	84.9057	15.0943					60	6	35	CM			PHB2-GFP_72	60	4	81	CM
PHB1_65	2015-06-30	61	5	141	CM										PHB2_51	61	8	77	CM			PHB2-GFP_73	61	7	95	CM
PHB1_65	2015-06-30	62	11	164	CM											62	8	173	CM				62	4	107	CM
PHB1_1	2015-09-17	63	4	43	CM										PHB2_55	63	6	114	CM				63	5	132	CM
PHB1_1	2015-09-17	64	6	42	CM											64	6	23	CM			PHB2-GFP_74	64	7	387	CM
PHB1_3	2015-09-17	65	8	15	CM										PHB2_56	65	6	8	CM				65	6	131	CM
PHB1_3	2015-09-17	66	6	70	CM										PHB2_59	66	8	38	CM			PHB2-GFP_75	66	7	116	CM
PHB1_4	2015-09-17	67	28	5	FALSE											67	11	72	CM			PHB2-GFP_76	67	5	69	CM
PHB1_5	2015-09-17	68	9	142	CM										PHB2_60	68	5	102	CM				68	8	103	CM
PHB1_5	2015-09-17	69	81	6	FALSE										PHB2_61	69	3	51	CM			PHB2-GFP_77	69	7	126	CM
PHB1_6	2015-09-17	70	5	157	CM											70	8	67	CM			PHB2-GFP_78	70	5	104	CM
PHB1_6	2015-09-17	71	7	179	CM											71	66	5	FALSE				71	32	6	FALSE
PHB1_8	2015-09-17	72	6	123	CM											72	6	93	CM			PHB2-GFP_79	72	7	191	CM
PHB1_8	2015-09-17	73	10	129	CM										PHB2_62	73	7	86	CM			PHB2-GFP_81	73	15	133	FALSE
PHB1_10	2015-09-17	74	4	34	CM											74	5	112	CM				74	16	82	FALSE
PHB1_11	2015-09-17	75	120	7	FALSE										PHB2_63	75	5	85	CM				75	8	105	CM
PHB1_11	2015-09-17	76	5	40	CM											76	8	163	CM			PHB2-GFP_82	76	5	123	CM
PHB1_13	2015-09-17	77	20	9	FALSE										PHB2_65	77	8	4	CM				77	5	112	CM
PHB1_17	2015-09-17	78	6	105	CM											78	5	40	CM			PHB2-GFP_85	78	9	102	CM
PHB1_18	2015-09-17	79	7	102	CM											79	7	139	CM				79	10	82	CM
PHB1_25	2015-09-17	80	4	65	CM										PHB2_66	80	9	94	CM			PHB2-GFP_86	80	10	33	CM
PHB1_25	2015-09-17	81	5	67	CM											81	3	115	CM			PHB2-GFP_87	81	9	72	CM
PHB1_26	2015-09-17	82	5	140	CM											82	3	46	CM				82	8	49	CM
PHB1_28	2015-09-17	83	3	16	CM											83	9	144	CM				83	7	101	CM
PHB1_28	2015-09-17	84	5	17	CM										PHB2_67	84	6	82	CM				84	8	242	CM
PHB1_28	2015-09-17	85	4	7	CM										PHB2_68	85	4	100	CM			PHB2-GFP_88	85	4	113	CM
PHB1_29	2015-09-17	86	72	13	FALSE										PHB2_69	86	4	84	CM				86	5	92	CM
PHB1_30	2015-09-17	87	19	98	FALSE										PHB2_70	87	9	47	CM			PHB2-GFP_89	87	6	57	CM
PHB1_32	2015-09-17	88	5	36	CM										PHB2_74	88	6	109	CM				88	10	181	CM
PHB1_33	2015-09-17	89	6	43	CM											89	7	121	CM			PHB2-GFP_93	89	9	118	CM
PHB1_35	2015-09-17	90	7	117	CM										PHB2_75	90	7	30	CM				90	10	229	CM
PHB1_35	2015-09-17	91	12	125	CM										PHB2_78	91	3	40	CM				91	15	99	FALSE
PHB1_36	2015-09-17	92	16	87	FALSE											92	6	53	CM				92	8	170	CM
PHB1_36	2015-09-17	93	9	83	CM										PHB2_80	93	3	116	CM				93	11	224	CM
PHB1_38	2015-09-17	94	10	124	CM										PHB2_81	94	8	66	CM			PHB2-GFP_94	94	7	186	CM
PHB1_44	2015-09-17	95	7	73	CM											95	5	25	CM				95	11	121	CM
PHB1_45	2015-09-17	96	6	61	CM										PHB2_82	96	10	11	CM			PHB2-GFP_96	96	9	343	CM
PHB1_47	2015-09-17	97	10	21	CM											97	62	5	FALSE				97	10	355	CM
PHB1_48	2015-09-17	98	5	48	CM										PHB2_85	98	8	69	CM				98	8	201	CM
PHB1_48	2015-09-17	99	6	68	CM										PHB2_86	99	5	108	CM				99	5	159	CM
PHB1_49	2015-09-17	100	7	71	CM																	PHB2-GFP_98	100	8	250	CM
PHB1_52	2015-09-17	101	5	60	CM																	PHB2-GFP_99	101	8	200	CM
PHB1_52	2015-09-17	102	10	79	CM																	PHB2-GFP_100	102	4	141	CM
PHB1_52	2015-09-17	103	4	37	CM																	PHB2-GFP_101	103	9	115	CM
PHB1_55	2015-09-17	104	64	7	FALSE																		104	2	248	CM
PHB1_58	2015-09-17	105	6	52	CM																	PHB2-GFP_102	105	7	86	CM
																						PHB2-GFP_104	106	7	53	CM
	Total	CM	not_CM													Total	CM	not_CM					Total	CM	not_CM
Absolute	105	93	12												Absolute	99	88	11				Absolute	106	96	10
Fractions	1	0.885714	0.114286												Fractions	1	0.888889	0.111111				Fractions	1	0.90566	0.0943396
(%)	100	88.5714	11.4286												(%)	100	88.8889	11.1111				(%)	100	90.566	9.43396

## Sheet: Ratio_IBM_to_CM
	Length	Length x2	Ratio IBM:CM			Length	Length x2	Ratio IBM:CM			Length	Length x2	Ratio IBM:CM			Length	Length x2	Ratio IBM:CM			Length	Length x2	Ratio IBM:CM			Collection ratios IBM:CM
IBM	3.872		0.513392		IBM	2.87		0.386688		IBM	5.214		0.44526		IBM	2.056		0.517103		IBM	2.565		1.37755			0.513392	0.360778	0.48528	0.764579	0.642253	0.604155
CM	0.429	0.858			CM	0.475	0.95			CM	0.29	0.58			CM	0.193	0.386			CM	0.291	0.582				0.520533	0.386688	0.44526	0.561487	1.37755	0.809075
CM	0.49	0.98			CM	0.375	0.75			CM	0.096	0.192			CM	0.409	0.818			CM	0.165	0.33				0.51367	0.481299	0.658588	0.517103	0.850867	0.775111
CM	0.371	0.742			CM	0.556	1.112			CM	0.341	0.682			CM	0.35	0.7			CM	0.234	0.468				0.507953	0.934652	1.00109	0.438928	0.970046	0.68863
CM	0.454	0.908			CM	0.525	1.05			CM	0.228	0.456			CM	0.419	0.838			CM	0.241	0.482				0.497354	0.504776	0.958892	0.515553	0.491529	0.640124
CM	0.4	0.8			CM	0.536	1.072			CM	0.233	0.466			CM	0.341	0.682			IBM	4.222		0.850867			0.646725	0.497216
CM	0.465	0.93			CM	0.528	1.056			CM	0.432	0.864			CM	0.276	0.552			CM	0.183	0.366
CM	0.441	0.882			CM	0.489	0.978			CM	0.292	0.584			IBM	5.649		0.438928		CM	0.368	0.736
CM	0.297	0.594			CM	0.227	0.454			CM	0.38	0.76			CM	0.223	0.446			CM	0.38	0.76
CM	0.424	0.848			IBM	2.728		0.481299		CM	0.437	0.874			CM	0.242	0.484			CM	0.384	0.768
IBM	2.459		0.520533		CM	0.274	0.548			CM	0.493	0.986			CM	0.234	0.468			CM	0.232	0.464
CM	0.509	1.018			CM	0.265	0.53			CM	0.5	1			CM	0.208	0.416			CM	0.395	0.79
CM	0.549	1.098			CM	0.079	0.158			CM	0.493	0.986			CM	0.268	0.536			CM	0.336	0.672
CM	0.489	0.978			CM	0.034	0.068			CM	0.444	0.888			CM	0.36	0.72			CM	0.203	0.406
CM	0.345	0.69			CM	0.05	0.1			CM	0.423	0.846			CM	0.302	0.604			IBM	1.684		0.970046
CM	0.278	0.556			CM	0.122	0.244			CM	0.372	0.744			CM	0.479	0.958			CM	0.323	0.646
CM	0.192	0.384			CM	0.13	0.26			CM	0.275	0.55			CM	0.424	0.848			CM	0.304	0.608
IBM	2.48		0.51367		CM	0.279	0.558			CM	0.126	0.252			CM	0.344	0.688			CM	0.241	0.482
CM	0.113	0.226			CM	0.401	0.802			IBM	3.87		0.646725		CM	0.188	0.376			IBM	4.217		0.604155
CM	0.064	0.128			CM	0.387	0.774			CM	0.093	0.186			CM	0.152	0.304			CM	0.36	0.72
CM	0.051	0.102			CM	0.418	0.836			CM	0.2	0.4			CM	0.098	0.196			CM	0.358	0.716
CM	0.684	1.368			CM	0.243	0.486			CM	0.38	0.76			CM	0.377	0.754			CM	0.389	0.778
CM	0.174	0.348			CM	0.152	0.304			CM	0.436	0.872			CM	0.439	0.878			CM	0.387	0.774
CM	0.596	1.192			IBM	1.559		0.934652		CM	0.315	0.63			CM	0.414	0.828			CM	0.351	0.702
CM	0.521	1.042			CM	0.467	0.934			CM	0.324	0.648			CM	0.373	0.746			CM	0.422	0.844
CM	0.211	0.422			CM	0.274	0.548			CM	0.251	0.502			CM	0.384	0.768			CM	0.219	0.438
IBM	3.449		0.507953		CM	0.093	0.186			CM	0.246	0.492			CM	0.284	0.568			CM	0.293	0.586
CM	0.508	1.016			IBM	1.691		0.504776		CM	0.152	0.304			CM	0.276	0.552			CM	0.344	0.688
CM	0.482	0.964			CM	0.271	0.542			CM	0.194	0.388			CM	0.132	0.264			CM	0.367	0.734
CM	0.525	1.05			CM	0.098	0.196			CM	0.317	0.634			CM	0.234	0.468			IBM	1.801		0.809075
CM	0.519	1.038			CM	0.389	0.778			CM	0.084	0.168			IBM	2.022		0.515553		CM	0.379	0.758
CM	0.476	0.952			CM	0.444	0.888			IBM	6.713		0.764579		CM	0.181	0.362			CM	0.369	0.738
CM	0.073	0.146			CM	0.318	0.636			CM	0.186	0.372			CM	0.396	0.792			CM	0.183	0.366
CM	0.462	0.924			CM	0.155	0.31			CM	0.286	0.572			CM	0.346	0.692			CM	0.182	0.364
CM	0.275	0.55			IBM	3.008		0.497354		CM	0.35	0.7			CM	0.405	0.81			IBM	2.099		0.775111
CM	0.075	0.15			CM	0.218	0.436			CM	0.366	0.732			CM	0.356	0.712			CM	0.153	0.306
IBM	3.913		0.360778		CM	0.114	0.228			CM	0.291	0.582			CM	0.277	0.554			CM	0.151	0.302
CM	0.223	0.446			CM	0.282	0.564			CM	0.332	0.664			IBM	5.894		0.497216		CM	0.133	0.266
CM	0.329	0.658			CM	0.308	0.616			CM	0.257	0.514			CM	0.249	0.498			CM	0.464	0.928
CM	0.476	0.952			CM	0.248	0.496			CM	0.192	0.384			CM	0.232	0.464			CM	0.352	0.704
CM	0.506	1.012			CM	0.491	0.982			CM	0.238	0.476			CM	0.219	0.438			CM	0.101	0.202
CM	0.246	0.492			CM	0.423	0.846			CM	0.213	0.426			CM	0.207	0.414			IBM	3.198		0.68863
CM	0.607	1.214			CM	0.329	0.658			CM	0.307	0.614			CM	0.283	0.566			CM	0.138	0.276
CM	0.551	1.102			CM	0.347	0.694			CM	0.455	0.91			CM	0.367	0.734			CM	0.217	0.434
CM	0.576	1.152			CM	0.264	0.528			CM	0.312	0.624			CM	0.275	0.55			CM	0.213	0.426
CM	0.287	0.574			IBM	4.022		0.48528		CM	0.463	0.926			CM	0.49	0.98			CM	0.324	0.648
CM	0.442	0.884			CM	0.136	0.272			CM	0.142	0.284			CM	0.398	0.796			CM	0.314	0.628
CM	0.481	0.962			CM	0.346	0.692			IBM	4.365		0.561487		CM	0.369	0.738			CM	0.354	0.708
CM	0.199	0.398			CM	0.39	0.78			CM	0.297	0.594			CM	0.097	0.194			CM	0.358	0.716
CM	0.268	0.536			CM	0.366	0.732			CM	0.281	0.562			CM	0.086	0.172			CM	0.305	0.61
CM	0.232	0.464			CM	0.376	0.752			CM	0.157	0.314			CM	0.155	0.31			CM	0.099	0.198
IBM	3.152		0.658588		CM	0.476	0.952			CM	0.19	0.38			CM	0.366	0.732			IBM	2.205		0.491529
CM	0.33	0.66			CM	0.415	0.83			CM	0.124	0.248			CM	0.329	0.658			CM	0.275	0.55
CM	0.348	0.696			CM	0.426	0.852			CM	0.45	0.9			CM	0.314	0.628			CM	0.368	0.736
CM	0.333	0.666			CM	0.296	0.592			CM	0.449	0.898			CM	0.358	0.716			CM	0.218	0.436
CM	0.367	0.734			CM	0.272	0.544			CM	0.427	0.854			CM	0.311	0.622			CM	0.442	0.884
CM	0.355	0.71			CM	0.158	0.316			CM	0.418	0.836			CM	0.289	0.578			CM	0.408	0.816
CM	0.293	0.586			CM	0.114	0.228			CM	0.332	0.664			CM	0.243	0.486			CM	0.309	0.618
CM	0.367	0.734			CM	0.215	0.43			CM	0.253	0.506			CM	0.29	0.58			CM	0.223	0.446
IBM	1.83		1.00109		CM	0.158	0.316			CM	0.2	0.4			IBM	2.429		0.642253		IBM	2.476		0.640124
CM	0.459	0.918			IBM	2.146		0.958892		CM	0.086	0.172			CM	0.432	0.864			CM	0.374	0.748
CM	0.271	0.542			CM	0.218	0.436			CM	0.223	0.446			CM	0.224	0.448			CM	0.592	1.184
CM	0.184	0.368			CM	0.351	0.702								CM	0.299	0.598			CM	0.968	1.936
					CM	0.418	0.836								CM	0.507	1.014
					CM	0.132	0.264								CM	0.429	0.858

## Sheet: PHB_FRAP
mito-Dreiklang data				PHB1-Dreiklang and PHB2-Dreiklang data
time (sec)	signal_norm	signal_STD		protein	time (sec)	signal_norm	signal_STD
0	0.98434	0.08724		PHB1-DK	0	1	0.0478
0.018	0.95927	0.12324		PHB1-DK	0.381	0.96639	0.06187
0.036	1	0.08985		PHB1-DK	0.755	0.95	0.09723
0.061	--	--		PHB1-DK	1.129	0.98954	0.06833
0.078	--	--		PHB1-DK	1.504	0.9551	0.06862
0.101	0.46355	0.10175		PHB1-DK	1.903	--	--
0.119	0.59719	0.14228		PHB1-DK	2.275	--	--
0.137	0.61524	0.09114		PHB1-DK	2.666	0.04831	0.03398
0.155	0.61298	0.0973		PHB1-DK	3.195	0.06237	0.05344
0.173	0.64559	0.1415		PHB1-DK	13.204	0.10396	0.05557
0.191	0.74791	0.16235		PHB1-DK	23.204	0.13194	0.0753
0.208	0.71888	0.10695		PHB1-DK	33.204	0.16313	0.0811
0.226	0.73483	0.14143		PHB1-DK	43.204	0.16735	0.07097
0.244	0.74509	0.1759		PHB1-DK	53.203	0.1763	0.10512
0.262	0.77656	0.14513
0.28	0.7414	0.16388		PHB2-DK	0	1	0.06071
0.298	0.81525	0.17511		PHB2-DK	0.383	0.99116	0.04886
0.316	0.81396	0.16666		PHB2-DK	0.758	0.99531	0.05024
0.333	0.80191	0.14617		PHB2-DK	1.132	0.98894	0.03496
0.351	0.79311	0.14282		PHB2-DK	1.506	0.97642	0.05305
0.369	0.81906	0.12288		PHB2-DK	1.9	--	--
0.387	0.81445	0.16622		PHB2-DK	2.272	--	--
0.405	0.80334	0.11012		PHB2-DK	2.664	0.03439	0.01459
0.423	0.82626	0.15125		PHB2-DK	3.18	0.04396	0.01858
0.441	0.85348	0.16712		PHB2-DK	13.175	0.07437	0.02224
0.458	0.86273	0.20685		PHB2-DK	23.175	0.08711	0.02993
0.476	0.87852	0.14289		PHB2-DK	33.175	0.10467	0.04598
0.494	0.87354	0.12957		PHB2-DK	43.174	0.10236	0.04512
0.512	0.80467	0.162		PHB2-DK	53.174	0.11703	0.05397
0.53	0.84637	0.16516
0.548	0.85965	0.17137
0.566	0.83934	0.13611
0.583	0.8454	0.10881
0.601	0.85179	0.14873
0.619	0.81182	0.11513
0.638	0.86689	0.10852
0.656	0.84544	0.15949
0.673	0.89996	0.17704
0.691	0.8487	0.18042
0.709	0.87662	0.16821
0.727	0.87699	0.12931
0.745	0.86075	0.12791
0.763	0.85732	0.14567
0.781	0.89654	0.15069
0.798	0.86472	0.12039
0.816	0.85434	0.12829
0.834	0.87264	0.20349
0.852	0.91622	0.17282
0.87	0.86755	0.13255
0.888	0.86102	0.18191
0.906	0.87187	0.11504
0.923	0.88693	0.12868
0.941	0.87875	0.13629
0.959	0.86493	0.11527
0.977	0.87785	0.13214
0.995	0.89758	0.14714
1.013	0.83027	0.08679
1.031	0.94356	0.13617
1.048	0.85829	0.12369
1.066	0.83609	0.12412
1.084	0.81089	0.09952
1.102	0.88582	0.1488
1.12	0.8657	0.09982
1.138	0.92391	0.12553
1.156	0.82968	0.18318
1.173	0.8652	0.11937
1.191	0.83929	0.1224
1.209	0.85881	0.12614
1.227	0.90064	0.1346
1.245	0.83812	0.1048
1.263	0.89086	0.10781
1.281	0.94499	0.12611
1.298	0.92104	0.16255
1.316	0.89607	0.17742
1.334	0.93544	0.13276
1.352	0.90251	0.16987
1.37	0.84569	0.14103
1.388	0.93799	0.20493
1.406	0.90542	0.17546
1.423	0.90585	0.09499
1.441	0.86575	0.23907
1.459	0.8595	0.12332
1.477	0.87881	0.14517
1.495	0.86626	0.09663
1.513	0.88849	0.13886
1.531	0.8425	0.13985
1.548	0.89177	0.17399
1.566	0.84896	0.10681
1.584	0.85595	0.11722
1.602	0.89539	0.10601
1.62	0.86442	0.12218
1.638	0.91178	0.08902
1.656	0.86135	0.13096
1.673	0.87451	0.17705
1.691	0.91499	0.16403
1.709	0.90856	0.16456
1.727	0.91686	0.12396
1.745	0.86853	0.15359
1.763	0.94938	0.11747
1.781	0.90161	0.1171
1.798	0.92529	0.18404
1.816	0.86049	0.08161
1.834	0.88208	0.1346
1.852	0.8624	0.14388
1.87	0.95865	0.10127
