# Supplementary material for: In situ architecture of the human prohibitin complex
Source: Nat Cell Biol. 2025 Mar 21;27(4):633–40. doi: 10.1038/s41556-025-01620-1 (PMC11991916; doi:10.1038/s41556-025-01620-1)
Supplement: Supplementary file 5 — Statistical source data. [file 41556_2025_1620_MOESM5_ESM.xlsx]

## Sheet: PHB_KD_tomo_analysis
	Wt Control
	TiltSeries	Volume	Volume (nm3)	Volume (µm3)	Number Cups	Cups per nm3	Cups per µm3				Jarque-Bera Tests
lamellae_01	TS36	76495216640	7.92202e+07	0.0792202	39	4.92299e-07	492.299
	TS28	45621567488	4.72468e+07	0.0472468	27	5.71468e-07	571.468				Wt					PHB1KD					PHB2KD
	TS24	87662403584	9.07852e+07	0.0907852	28	3.0842e-07	308.42				observations		n	20		observations		n	20		observations		n	20
	TS23	65000300544	6.73158e+07	0.0673158	32	4.75371e-07	475.371				sample skewness		s	0.820801		sample skewness		s	1.05765		sample skewness		s	0.538822
	TS21	100987928576	1.04585e+08	0.104585	50	4.78078e-07	478.078				sample kurtosis		c	-0.50837		sample kurtosis		c	0.691109		sample kurtosis		c	1.3384
	TS20	79725527040	8.25656e+07	0.0825656	46	5.57133e-07	557.133
	TS16	111727271936	1.15707e+08	0.115707	41	3.54342e-07	354.342				JB test statistic		JB	2.46108		JB test statistic		JB	4.12679		JB test statistic		JB	2.46053
	TS13	39818227712	4.12367e+07	0.0412367	40	9.7001e-07	970.01
2nd_Lamellae	TS07	59076395008	6.11809e+07	0.0611809	36	5.88419e-07	588.419				p-value		p	0.292135		p-value		p	0.127022		p-value		p	0.292215
	TS05	54017163264	5.59414e+07	0.0559414	32	5.72027e-07	572.027
	TS04	34762100736	3.60004e+07	0.0360004	41	1.13887e-06	1138.87
	TS03	167136411648	1.7309e+08	0.17309	94	5.43069e-07	543.069
Lamellae_december	TS08	61883936768	6.40884e+07	0.0640884	35	5.4612e-07	546.12
	TS07	69767176192	7.22525e+07	0.0722525	85	1.17643e-06	1176.43				t-Test: Two-Sample Assuming Equal Variances				t-Test: Two-Sample Assuming Equal Variances
	TS06	51915558912	5.3765e+07	0.053765	32	5.95183e-07	595.183
	TS05	90005356544	9.32116e+07	0.0932116	95	1.01919e-06	1019.19					Wt	PHB1KD			Wt	PHB2KD
	TS04	92945850368	9.62569e+07	0.0962569	91	9.45387e-07	945.387				Mean	742.59	257.286		Mean	742.59	201.852
	TS03	62192893952	6.44084e+07	0.0644084	46	7.14192e-07	714.192				Variance	113177	15886.6		Variance	113177	8877.39
	TS02	35379122176	3.66394e+07	0.0366394	50	1.36465e-06	1364.65				Observations	20	20		Observations	20	20
	TS01	56949735424	5.89785e+07	0.0589785	85	1.4412e-06	1441.2				Pooled Variance	64532			Pooled Variance	61027.4
											Hypothesized Mean Difference	0.05			Hypothesized Mean Difference	0.05
	Sum	1443070144512	1.49448e+09	1.49448	1025	6.85859e-07	742.593				df	38			df	38
	SD						327.9				t Stat	6.04066			t Stat	6.92129
											P(T<=t) one-tail	2.50335e-07			P(T<=t) one-tail	1.57165e-08
	PHB2KD										t Critical one-tail	1.68595			t Critical one-tail	1.68595
											P(T<=t) two-tail	5.0067e-07			P(T<=t) two-tail	3.1433e-08
	TiltSeries	Volume	Volume (nm3)	Volume (µm3)	Number Cups	Cups per nm3	Cups per µm3				t Critical two-tail	2.02439			t Critical two-tail	2.02439
lamellae_01	TS01	44622372864	4.6212e+07	0.046212	13	2.81312e-07	281.312
	TS02	43572158464	4.51243e+07	0.0451243	11	2.43771e-07	243.771
	TS03	31799900160	3.29327e+07	0.0329327	3	9.10948e-08	91.0948
	TS04	42051002368	4.3549e+07	0.043549	3	6.88879e-08	68.8879
	TS05	47008763904	4.86834e+07	0.0486834	6	1.23245e-07	123.245
	TS06	23834583040	2.46836e+07	0.0246836	2	8.10253e-08	81.0253
	TS07	63480696832	6.57421e+07	0.0657421	15	2.28164e-07	228.164
	TS09	32962021376	3.41362e+07	0.0341362	10	2.92944e-07	292.944
2nd_Lamellae	TS11	43770007552	4.53292e+07	0.0453292	11	2.42669e-07	242.669
	TS12	72186863616	7.47584e+07	0.0747584	12	1.60517e-07	160.517
	TS14	28299247616	2.93074e+07	0.0293074	8	2.72969e-07	272.969
	TS36	20319963136	2.10438e+07	0.0210438	4	1.9008e-07	190.08
Lamellae_december	TS20	104345886720	1.08063e+08	0.108063	5	4.62693e-08	46.2693
	TS16	87251746816	9.03599e+07	0.0903599	16	1.7707e-07	177.07
	TS15	65684873216	6.80248e+07	0.0680248	15	2.20508e-07	220.508
	TS31	53511909376	5.54182e+07	0.0554182	25	4.51116e-07	451.116
	TS28	98412003328	1.01918e+08	0.101918	27	2.64919e-07	264.919
	TS27	107117912064	1.10934e+08	0.110934	22	1.98316e-07	198.316
	TS29	75742838784	7.8441e+07	0.078441	14	1.78478e-07	178.478
	TS32	69067808768	7.15282e+07	0.0715282	16	2.23688e-07	223.688
	Sum	1155042560000	1.19619e+09	1.19619	238	1.98965e-07	201.852
	SD						91.8342
	PHB1KD
	TiltSeries	Volume	Volume (nm3)	Volume (µm3)	Number Cups	Cups per nm3	Cups per µm3
lamellae_01	TS02	126792884224	1.3131e+08	0.13131	23	1.75158e-07	175.158
	TS03	94750875648	9.81262e+07	0.0981262	10	1.0191e-07	101.91
	TS04	60528132096	6.26843e+07	0.0626843	8	1.27624e-07	127.624
	TS05	43429728256	4.49768e+07	0.0449768	9	2.00103e-07	200.103
	TS08	56781488128	5.88042e+07	0.0588042	30	5.10167e-07	510.167
	TS09	41073958912	4.25371e+07	0.0425371	24	5.64213e-07	564.213
	TS10	30819076096	3.1917e+07	0.031917	6	1.87988e-07	187.988
	TS11	21996130304	2.27797e+07	0.0227797	4	1.75595e-07	175.595
2nd_Lamellae	TS12	98747047936	1.02265e+08	0.102265	34	3.3247e-07	332.47
	TS13	38522855424	3.98952e+07	0.0398952	6	1.50394e-07	150.394
	TS14	32746428416	3.3913e+07	0.033913	9	2.65385e-07	265.385
	TS16	69250686976	7.17176e+07	0.0717176	17	2.37041e-07	237.041
Lamellae_december	TS17	56371576832	5.83797e+07	0.0583797	21	3.59714e-07	359.714
	TS18	51641110528	5.34807e+07	0.0534807	14	2.61777e-07	261.777
	TS20	95009398784	9.83939e+07	0.0983939	35	3.55713e-07	355.713
	TS21	85567348736	8.86155e+07	0.0886155	13	1.46701e-07	146.701
	TS22	60281040896	6.24284e+07	0.0624284	21	3.36385e-07	336.385
	TS23	55214882816	5.71818e+07	0.0571818	19	3.32273e-07	332.273
	TS25	71384866816	7.39278e+07	0.0739278	14	1.89374e-07	189.374
	TS26	113815420928	1.1787e+08	0.11787	16	1.35743e-07	135.743
	Sum	1304724938752	1.3512e+09	1.3512	333	2.46447e-07	257.286
	SD						122.85

## Sheet: tomography_data
	Experiment	∑ of tomograms	No. of grids	No. of biological replicates	pixel size (Å)	original magnification
	Rat hippocampal neurons	54	2	2	2.75	33000x
	Cos7 wt cells	27	2	2	2.75	33000x
	U2OS wt cells	92	4	4	1.98	42000x
	U2OS PHB2-DK	65	3	3	1.98	42000x
	U2OS PHB1-DK	51	3	3	1.98	42000x
	U2OS wt cells	73	4	4	2.75	33000x
	U2OS PHB1 knock down	41	3	3	2.75	33000x
	U2OS PHB2 knock down	41	3	3	2.75	33000x
	Tomography collection and processing data
	Microscope			Titan Krios G2
	Voltage (kV)			300
	Detector			Gatan K3
	Energy filter			yes (20 eV)
	Total electron exposure per tilt series (e-/Å2)			approx. 120
	Defocus range			-2.5 to -4
	Tilt range (min, max, increment)			-60°, +60°, 3
	Tilt scheme			Dose-symmetric
	Frame number			3
	Tomograms used for STA (no.)			37
	Initial subtomograms (no.)			817
	Final subtomograms (no.)			817
	Map resolution (Å at 0.143 FSC threshold)			16.3 Å
	Map resolution range			-
