# Supplementary material for: In situ architecture of the human prohibitin complex
Source: Nat Cell Biol. 2025 Mar 21;27(4):633–40. doi: 10.1038/s41556-025-01620-1 (PMC11991916; doi:10.1038/s41556-025-01620-1)
Supplement: Supplementary file 6 — Statistical source data. [file 41556_2025_1620_MOESM6_ESM.xlsx]

## Sheet: Schweppe_et_al
Protein1	Protein2	Peptide1	Peptide2	FromProteinSite	ToProteinSite	FromSite	ToSite	PeptidePairID
sp|O35129|PHB2_MOUSE	sp|P67778|PHB_MOUSE	AQFLVEKAK	FVVEKAEQQK	216	202	7	5	1
sp|O35129|PHB2_MOUSE	sp|P67778|PHB_MOUSE	AQFLVEKAK	FVVEKAEQQKK	216	202	7	5	2
sp|P67778|PHB_MOUSE	sp|O35129|PHB2_MOUSE	FVVEKAEQQKK	AQFLVEKAKQEQR	202	216	5	7	3
sp|P67778|PHB_MOUSE	sp|P67778|PHB_MOUSE	FVVEKAEQQKK	FVVEKAEQQKK	202	202	5	5	4
sp|O35129|PHB2_MOUSE	sp|P67778|PHB_MOUSE	AKQEQR	KAAIISAEGDSK	218	208	2	1	5
sp|P67778|PHB_MOUSE	sp|P67778|PHB_MOUSE	FVVEKAEQQK	FVVEKAEQQKK	202	202	5	5	6
sp|P67778|PHB_MOUSE	sp|O35129|PHB2_MOUSE	FVVEKAEQQKK	AAQNISKTIATSQNR	202	262	5	7	7
sp|P67778|PHB_MOUSE	sp|O35129|PHB2_MOUSE	AEQQKK	AKQEQR	207	218	5	2	8
sp|P67778|PHB_MOUSE	sp|O35129|PHB2_MOUSE	FVVEKAEQQKK	AQFLVEKAK	202	216	5	7	9
sp|O35129|PHB2_MOUSE	sp|O35129|PHB2_MOUSE	AQFLVEKAK	AAQNISKTIATSQNR	216	262	7	7	10
sp|P67778|PHB_MOUSE	sp|P67778|PHB_MOUSE	FVVEKAEQQK	FVVEKAEQQK	202	202	5	5	11
sp|P67778|PHB_MOUSE	sp|P67778|PHB_MOUSE	FVVEKAEQQKK	FVVEKAEQQK	202	202	5	5	12
sp|P67778|PHB_MOUSE	sp|O35129|PHB2_MOUSE	FVVEKAEQQKK	AQFLVEKAKQEQR	202	218	5	9	13
sp|P67778|PHB_MOUSE	sp|O35129|PHB2_MOUSE	FVVEKAEQQK	AQFLVEKAK	202	216	5	7	14
sp|O35129|PHB2_MOUSE	sp|P67778|PHB_MOUSE	KISSPTGSK	VLPSITTEILKSVVAR	89	128	1	11	15
sp|P67778|PHB_MOUSE	sp|O35129|PHB2_MOUSE	FVVEKAEQQK	AAQNISKTIATSQNR	202	262	5	7	16
sp|O35129|PHB2_MOUSE	sp|O35129|PHB2_MOUSE	KISSPTGSK	VLPSIVNEVLKSVVAK	89	142	1	11	17
sp|O35129|PHB2_MOUSE	sp|P67778|PHB_MOUSE	AKQEQR	EFTEAVEAKQVAQQEAER	218	186	2	9	18
sp|P67778|PHB_MOUSE	sp|O35129|PHB2_MOUSE	KAAIISAEGDSK	IVQAEGEAEAAKMLGEALSK	208	236	1	12	19
sp|O35129|PHB2_MOUSE	sp|P67778|PHB_MOUSE	EYTAAVEAKQVAQQEAQR	EFTEAVEAKQVAQQEAER	200	186	9	9	20
sp|O35129|PHB2_MOUSE	sp|P67778|PHB_MOUSE	AKQEQR	AAIISAEGDSKAAELIANSLATAGDGLIELR	218	219	2	11	21
sp|P67778|PHB_MOUSE	sp|P67778|PHB_MOUSE	KAAIISAEGDSK	FVVEKAEQQK	208	202	1	5	22
sp|O35129|PHB2_MOUSE	sp|O35129|PHB2_MOUSE	AAQNISKTIATSQNR	AAQNISKTIATSQNR	262	262	7	7	23
sp|P67778|PHB_MOUSE	sp|P67778|PHB_MOUSE	KAAIISAEGDSK	EFTEAVEAKQVAQQEAER	208	186	1	9	24

## Sheet: Schweppe_et_al_Selflinks
Protein1	Protein2	Peptide1	Peptide2	FromProteinSite	ToProteinSite	FromSite	ToSite	PeptidePairID
sp|P67778|PHB_MOUSE	sp|P67778|PHB_MOUSE	FVVEKAEQQKK	FVVEKAEQQKK	202	202	5	5	4
sp|P67778|PHB_MOUSE	sp|P67778|PHB_MOUSE	FVVEKAEQQK	FVVEKAEQQKK	202	202	5	5	6
sp|P67778|PHB_MOUSE	sp|P67778|PHB_MOUSE	FVVEKAEQQK	FVVEKAEQQK	202	202	5	5	11
sp|P67778|PHB_MOUSE	sp|P67778|PHB_MOUSE	FVVEKAEQQKK	FVVEKAEQQK	202	202	5	5	12
sp|O35129|PHB2_MOUSE	sp|O35129|PHB2_MOUSE	AAQNISKTIATSQNR	AAQNISKTIATSQNR	262	262	7	7	23

## Sheet: Rappsilber_et_al
PeptidePairID	Protein1	Peptide1	Protein2	Peptide2	FromSite	ToSite	FromProteinSite	ToProteinSite	Score
8189	P35232	AKQVAQQEAER	P35232	AKQVAQQE	2	2	186	186	13.879
44086	Q99623	GSDSLIKGKK	Q99623	DSLIKGKK	7	5	296	296	13.482
5953	Q99623	MoxLGEALSKNPGYIK	Q99623	IVQAEGEAEAAKMoxLGEALSKNPGYIK	8	20	244	244	7.362
23100	P35232	KAAIISAEG	P35232	AEQQKKAAIISbs3ohAEG	1	6	208	208	7.198
54426	Q99623	GSDSLIKGKK	Q99623	DSLIKGKK	9	5	298	296	10.702
27636	Q99623	TIATSQNR	Q99623	IRAAQNISK	1	8	263	261	10.376
24299	P35232	FVVEKAEQQK	P35232	AEQQKKbs3ohAAIISAEG	5	5	202	207	7.428
34031	P35232	FVVEKAEQQK	P35232	KAAIISAEGDSK	5	1	202	208	20.241
63571	P35232	FVVEKAEQQKK	P35232	AAIISAEGDSK	10	5	207	213	17.303
63899	Q99623	AQFLVEKAKQEQR	Q99623	QKIVQAEGEAEAAK	9	2	218	224	12.039
21854	P35232	AEQQKbs3nh2KAAIISAEG	P35232	FVVEKAEQQK	6	5	208	202	15.663
44251	P35232	EFTEAVEAK	P35232	DDVSLTHLTFGK	3	9	180	174	15.147
6953	P35232	AAIISAEGDSK	P35232	FVVEKbs3ohAEQQKK	5	10	213	207	15.134
64311	Q99623	NPGYIKLR	Q99623	MoxLGEALSK	6	7	250	243	12.725
37717	Q99623	AQFLVEKAKQEQR	Q99623	QKIVQAEGEAEAAK	7	2	216	224	14.27
31092	Q99623	AAKMoxLGE	Q99623	ALSKNPGYIK	3	4	236	244	11.931
10748	Q99623	KISSPTGSKD	Q99623	LQMoxVNISLR	9	7	97	105	5.61
6669	Q99623	MoxLGEALSKNPGYIK	Q99623	IVQAEGEAEAAKMoxLGEALSKNPGYIK	8	12	244	236	22.679
23620	P35232	DVSLTHLTFGKEFTEAV	P35232	EAKQVAQQ	11	3	177	186	13.622
13890	P35232	EAKQVAQQEAER	P35232	DDVSLTHLTFGKEFTEAV	3	12	186	177	20.647
22148	P35232	FVVEKAEQQK	P35232	Kbs3ohAAIISAEGDSK	5	6	202	213	7.232
14041	P35232	AEQQKKAAIISAEG	P35232	DSKAA	6	3	208	219	6.145
49027	P35232	AATFGLILDDVSLTHLTFGK	P35232	EFTEAVEAKQVAQQEAER	17	9	174	186	10.089
15724	P35232	AKQVAQQE	P35232	KAEQQK	2	1	186	202	9.129
24413	P35232	AKQVAQQE	P35232	AEQQKKAAIISAE	2	5	186	207	8.28
47534	P35232	AKQVAQQEAER	P35232	KAAIISAE	2	1	186	208	10.842
32660	Q99623	AAQNISKTIATSQNR	Q99623	QKIVQAEGEAEAAK	7	2	262	224	15.326
9581	Q99623	AAQNISKTIATSQNR	Q99623	KAKQEQR	7	3	262	218	9.122
14485	Q99623	SKNPGYIKLR	Q99623	GSDSLIKGKK	8	7	250	296	14.599
24686	P35232	NVPVITGSK	P35232	DERVLPSITTEILKSVVAR	8	14	82	128	10.534
43435	Q99623	GSDSLIKGKK	Q99623	ALSKNPGYIKLR	7	10	296	250	18.827
71960	Q99623	AAQNISKTIATSQNR	Q99623	AQFLVEKAKQEQR	7	7	262	216	18.552
39942	P35232	EILKSVVAR	P35232	NVPVITGSK	4	8	128	82	9.527
63186	Q99623	KISSPTGSKDLQMoxVNISLR	Q99623	Sbs3nh2VVAKFNASQLITQR	9	5	97	147	11.925
50071	Q99623	SVVAKFNASQLITQR	Q99623	KISSPTGSKDLQMoxVNISLR	5	9	147	97	19.08
26126	Q99623	ISSPTGSK	Q99623	SVVAKFNASQLITQR	7	5	96	147	9.406
18279	Q99623	SVVAKFNASQLITQR	Q99623	Kbs3ohISSPTGSK	5	8	147	96	15.064
14910	Q99623	MoxLGEALSKNPGYIK	Q99623	GSDSLIKGKK	8	7	244	296	12.484
11141	Q99623	GSDSLIKGKK	Q99623	ALSKNPGYIK	7	4	296	244	20.299
70842	Q99623	ALSKNPGYIK	Q99623	GSDSLIKGKKbs3oh	4	9	244	298	13.419
60783	Q99623	FNASQLITQR	Q99623	ARPRKISSPTGSKDLQMVNISLR	4	13	151	97	11.418
30691	Q99623	KISSPTGSK	Q99623	SVVAKFNASQLITQR	1	5	89	147	8.002
21142	P35232	VLPSITTEILKSVVAR	P35232	AVEAKQVAQQE	11	5	128	186	6.975
69208	Q99623	SVVAKFNASQLITQR	Q99623	KISSPTGSKbs3nh2DLQMoxVNISLR	5	1	147	89	14.357
43740	Q99623	SFTRGSDSLIKGKK	Q99623	AAKMoxLGE	11	3	296	236	9.491
46821	P35232	KAAIISAEGDSK	P35232	Sbs3nh2VVARFDAGELITQRE	1	13	208	141	9.836
20178	P35232	NVPVITGSKDLQNVNITLR	P35232	AKQVAQQE	9	2	83	186	14.924
15890	P35232	AKQVAQQE	P35232	NVPVITGSKD	2	9	186	83	6.688
21814	Q99623	AQFLVEKAKQEQR	P35232	FVVEKAEQQKK	7	5	216	202	31.573
15691	Q99623	KISSPTGSKDLQMoxVNISLR	P35232	IFTSIGEDYDERVLPSITTEILKSVVAR	1	23	89	128	24.747
19449	Q99623	AAQNISKTIATSQNR	P35232	FVVEKAEQQKK	7	5	262	202	23.194
17503	Q99623	EYTAAVEAKQVAQQEAQR	P35232	NVPVITGSKDLQNVNITLR	9	9	200	83	20.783
19357	Q99623	KISSPTGSKDLQMoxVNISLR	P35232	AKQVAQQE	9	2	97	186	18.492
24102	Q99623	AQFLVEKAKQEQR	P35232	KAAIISAEGDSKAAELIANSLATAGDGLIELR	7	1	216	208	18.046
19703	Q99623	LVEKAKQEQR	P35232	KAAIISAEGDSK	6	1	218	208	17.314
25430	Q99623	KISSPTGSKDLQMVNISLR	P35232	IFTSIGEDYDERVLPSITTEILKSVVAR	9	23	97	128	16.832
19361	Q99623	EYTAAVEAKQVAQQEAQR	P35232	FVVEKAEQQKK	9	5	200	202	16.556
20252	Q99623	AQFLVEKAKQEQR	P35232	AAIISAEGDSKAAELIANSLATAGDGLIELR	7	11	216	219	16.391
20515	Q99623	EYTAAVEAKQVAQQEAQR	P35232	AATFGLILDDVSLTHLTFGKEFTEAVEAKQVAQQEAER	9	20	200	177	16.145
20999	Q99623	IVQAEGEAEAAKMoxLGEALSKNPGYIK	P35232	AAIISAEGDSKAAELIANSLATAGDGLIELR	12	11	236	219	15.299
19626	Q99623	AQFLVEKAKQEQR	P35232	FVVEKAEQQKbs3ohK	9	5	218	202	14.598
20296	Q99623	SVVAKFNASQLITQR	P35232	ILKSVVAR	5	3	147	128	13.523
21991	Q99623	EYTAAVEAKQVAQQEAQR	P35232	AATFGLILDDVSLTHLTFGKEFTEAVEAKQVAQQEAER	9	29	200	186	13.426
20490	Q99623	AQFLVEKAKQEQR	P35232	AAIISAEGDSKAAELIANSLATAGDGLIELR	9	11	218	219	13.003
20593	Q99623	QKIVQAEGEAEAAK	P35232	FVVEKAEQQKK	2	5	224	202	12.544
18925	Q99623	EYTAAVEAKQVAQQEAQR	P35232	NVPVITGSK	9	8	200	82	12.3
21085	Q99623	AQFLVEKbs3ohAKQEQR	P35232	FVVEKAEQQKKAAIISAEGDSK	9	10	218	207	11.571
21015	Q99623	KISSPTGSKDLQMoxVNISLR	P35232	AATFGLILDDVSLTHLTFGKEFTEAVEAKQVAQQEAER	9	20	97	177	11.254
19583	Q99623	AAQNISKTIATSQNR	P35232	AAEDIAYQLSR	7	7	262	249	10.284
20149	Q99623	SKNPGYIK	P35232	AAIISAEGDSKAAEL	2	11	244	219	9.426
20433	Q99623	KISSPTGSKbs3nh2DLQMoxVNISLR	P35232	AKQVAQQEAER	1	2	89	186	9.192

## Sheet: Rappsilber_et_al_Selflinks_PHB1
PeptidePairID	Protein1	Peptide1	Protein2	Peptide2	FromSite	ToSite	FromProteinSite	ToProteinSite	Score
23100	P35232	KAAIISAEG	P35232	AEQQKKAAIISbs3ohAEG	1	6	208	208	7.198

## Sheet: Rappsilber_et_al_Selflinks_PHB2
PeptidePairID	Protein1	Peptide1	Protein2	Peptide2	FromSite	ToSite	FromProteinSite	ToProteinSite	Score
44086	Q99623	GSDSLIKGKK	Q99623	DSLIKGKK	7	5	296	296	13.482
5953	Q99623	MoxLGEALSKNPGYIK	Q99623	IVQAEGEAEAAKMoxLGEALSKNPGYIK	8	20	244	244	7.362

## Sheet: Liu_et_al_selflinks
PeptidePairID	Protein1	Protein2	FromProteinSite	ToProteinSite	Peptide1	Peptide2	FromSite	ToSite
341-1-4-1-7-1	Phb2	Phb2	296	296	GSDSLIKGK	GSDSLIKGKK	7	7
