# Supplementary material for: In situ architecture of the human prohibitin complex
Source: Nat Cell Biol. 2025 Mar 21;27(4):633–40. doi: 10.1038/s41556-025-01620-1 (PMC11991916; doi:10.1038/s41556-025-01620-1)
Supplement: Supplementary file 7 — Statistical source data. [file 41556_2025_1620_MOESM7_ESM.xlsx]

## Sheet: Sheet1
PHB1-DK quantification
anti-PHB1 blot:	160228_gel 3_PHB1-DK clones 2.1-2.6_anti-PHB1_5 min_grey_ladder.tif
anti-actin blot:	160228_gel 3_PHB1-DK clones 2.1-2.6_anti-actin_1min_grey_ladder.tif																		PHB1-DK analysis
Lane	Sample	Clone	Preparation date	Actin	Mean (actin)	normalized to WT actin	STD	STD norm	PHB1	PHB1-DK	PHB1_total	mean (PHB1)	normalized to WT phb1	mean (normalized to WT phb1)	STD_phb1	STD_phb1_norm	PHB1 amount corrected for loaded sample		sample	PHB1 level	STD
2	WT	-	28.9.15	8075.4	7956.31	1	119.086	0.0149675	7120	0	7120	7082.5	1.00529	1	37.5	0.00529474	1		WT	1	0.05
3	WT	-	28.9.15	7837.23					7045	0	7045		0.994705						clone2	0.98	0.128
4	PHB1-DK	2.1	28.9.15	16359.6	14472	2.05618	1887.62	0.130433	7636	4858	12494	14325	1.76407	2.02259	1831	0.127818	0.983664		clone6	0.97	0.091
5	PHB1-DK	2.1	28.9.15	12584.4		1.58168			10075	6081	16156		2.28112						clone10	0.92	0.127
6	PHB1-DK	2.2	28.9.15	9382.12	10406.9	1.17921	1024.73	0.098467	4961	2419	7380	8116	1.042	1.14592	736	0.0906851	0.971776		clone14	1.24	0.074
7	PHB1-DK	2.2	28.9.15	11431.6		1.4368			5797	3055	8852		1.24984						clone18	0.85	0.031
8	PHB1-DK	2.3	28.9.15	11340.5	11557.1	1.42534	216.631	0.0187445	4844	3289	8133	9316.5	1.14832	1.31543	1183.5	0.127033	0.922884		clone22	1.01	0.03
9	PHB1-DK	2.3	28.9.15	11773.7		1.4798			5477	5023	10500		1.48253
10	PHB1-DK	2.4	28.9.15	7618.1	8051.79	0.957492	433.682	0.0538616	3928	5121	9049	8429	1.27766	1.19012	620	0.0735556	1.24295
11	PHB1-DK	2.4	28.9.15	8485.47		1.06651			3095	4714	7809		1.10258
12	PHB1-DK	2.5	28.9.15	9885.76	9418.11	1.24251	467.646	0.0496539	5674	2084	7758	7524	1.09538	1.06234	234	0.0311005	0.854996
13	PHB1-DK	2.5	28.9.15	8950.47		1.12495			5063	2227	7290		1.0293
14	PHB1-DK	2.6	28.9.15	9632.17	8571.11	1.21063	1061.06	0.123795	3965	4710	8675	8653	1.22485	1.22174	22	0.00254247	1.00918
15	PHB1-DK	2.6	28.9.15	7510.05		0.943912			4408	4223	8631		1.21864
PHB2-DK quantification
anti-PHB2 blot:	160228_gel 4_PHB2-DK clones 8.1-8.6_anti-PHB2_2 min_grey_ladder.tif
anti-actin blot:	160228_gel 4_PHB2-DK clones 8.1-8.6_anti-actin_1min.tif																		PHB2-DK analysis
Lane	Sample	Clone	Preparation date	Actin	Mean (actin)	normalized to WT actin	STD	STD norm	PHB2	PHB2-DK	PHB2_total	mean (PHB2)	normalized to WT phb2	mean (normalized to WT phb2)	STD_phb2	STD_phb2_norm	PHB2 amount corrected for loaded sample		sample	PHB2 level	STD
2	WT	-	28.9.15	11297.7	11366.6	1	68.914	0.00606284	11271.9	0	11271.9	10231.1	1	1	1040.79	0.101729	1		WT	1	0.102
3	WT	-	28.9.15	11435.5					9190.27	0	9190.27								clone1	0.82	0.042
4	PHB2-DK	8.1	28.9.15	15104.5	16098.3	1.32885	993.793	0.0617328	8280.54	2805.45	11086	11576.8	1.08356	1.13154	490.828	0.0423975	0.815415		clone5	0.97	0.04
5	PHB2-DK	8.1	28.9.15	17092.1		1.50371			8254.54	3813.1	12067.6		1.17951						clone10	1.08	0.033
6	PHB2-DK	8.2	28.9.15	11223.4	11893.3	0.987398	669.879	0.0563242	5159.76	4683.52	9843.28	9880.38	0.962098	0.965724	37.0965	0.00375456	0.974376		clone15	0.85	0.086
7	PHB2-DK	8.2	28.9.15	12563.1		1.10527			5619	4298.47	9917.47		0.969349						clone20	0.71	0.067
8	PHB2-DK	8.3	28.9.15	11298.1	11184.2	0.993974	113.94	0.0101876	8786.54	2183.2	10969.7	11345.2	1.0722	1.1089	375.475	0.0330954	1.0787		clone25	0.59	0.099
9	PHB2-DK	8.3	28.9.15	11070.2		0.973926			9763.49	1957.2	11720.7		1.1456
10	PHB2-DK	8.4	28.9.15	11820.6	11990.7	1.03994	170.146	0.0141899	6642.47	2370.33	9012.79	8295.79	0.880925	0.810844	717	0.0864293	0.847095
11	PHB2-DK	8.4	28.9.15	12160.9		1.06987			4785.64	2793.15	7578.79		0.740763
12	PHB2-DK	8.5	28.9.15	11162.7	10262.4	0.982062	900.303	0.0877281	5529.64	1576.26	7105.9	6659.51	0.694541	0.650911	446.389	0.0670303	0.707228
13	PHB2-DK	8.5	28.9.15	9362.12		0.82365			5021.93	1191.18	6213.12		0.60728
14	PHB2-DK	8.6	28.9.15	8961.3	9391.21	0.788387	429.914	0.0457784	2447.38	2312.2	4759.58	5285.47	0.465209	0.51661	525.889	0.0994971	0.590077
15	PHB2-DK	8.6	28.9.15	9821.12		0.864032			2966.62	2844.74	5811.36		0.568011
