# Supplementary material for: In situ architecture of the human prohibitin complex
Source: Nat Cell Biol. 2025 Mar 21;27(4):633–40. doi: 10.1038/s41556-025-01620-1 (PMC11991916; doi:10.1038/s41556-025-01620-1)
Supplement: Supplementary file 10 — Statistical source data. [file 41556_2025_1620_MOESM10_ESM.xlsx]

## Sheet: WesternBlot_PHB_Quantification
Reference curve for purified 6xHis-PHB1
Lane	Sample	Amount (ng)	signal (AU)
3	6xHis-PHB1	2	1135.01
4	6xHis-PHB1	4	2295.74
5	6xHis-PHB1	8	5276.71
6	6xHis-PHB1	16	11373
Reference curve for purified 6xHis-PHB2
Lane	Sample	Amount (ng)	signal (AU)
7	6xHis-PHB2	1	928.234
8	6xHis-PHB2	2	1843.5
9	6xHis-PHB2	4	3852
10	6xHis-PHB2	8	10456.6
PHB1 molecules in U2OS cell extracts
Lane	Sample	Amount (µg/µl)	# cells	PHB1 signal	PHB1 (ng)	PHB1 mass per cell (ng)	MW (PHB1)	PHB1 molecules per cell (total)	PHB1 molecules per cell (average)	PHB1 molecules per cell (std)
11	WT	5	19420	2144.2	3.09409	0.000159325	29804	3.21922e+06	3.38322e+06	227542
12	WT	5	19420	2390.62	3.44967	0.000177635	29804	3.58917e+06
13	WT	5	19420	2413.74	3.48303	0.000179353	29804	3.62388e+06
14	WT	5	19420	2065.2	2.98009	0.000153455	29804	3.10061e+06
PHB2 molecules in U2OS cell extracts
Lane	Sample	Amount (µg/µl)	# cells	PHB2 signal	PHB2 (ng)	PHB2/ cell (ng)	MW (PHB2)	PHB2 molecules per cell (total)	PHB2 molecules per cell (average)	PHB2 molecules per cell (std)
11	WT	5	19420	4401.59	3.61082	0.000185933	33296	3.36283e+06	3.46424e+06	149230
12	WT	5	19420	4859.71	3.98664	0.000205285	33296	3.71284e+06
13	WT	5	19420	4510.64	3.70028	0.00019054	33296	3.44615e+06
14	WT	5	19420	4365.35	3.58109	0.000184402	33296	3.33514e+06
